# Supplementary material for: Feature importance network reveals novel functional relationships between biological features in Arabidopsis thaliana
Source: Front Plant Sci. 2022 Sep 23;13:944992. doi: 10.3389/fpls.2022.944992 (PMC9539877; doi:10.3389/fpls.2022.944992)
Supplement: SUPPLEMENTARY DATA 1 — Machine learning dataset, zip file. [file Data_Sheet_1.zip]

Archive with 4 entries (4 files):
- Supplementary Data 1.ZIP
- Supplementary Figures.PDF
- Supplementary Methods.DOCX
- Supplementary Tables.XLSX
